# Supplementary material for: Engineered RNA biosensors enable ultrasensitive SARS-CoV-2 detection in a simple color and luminescence assay
Source: Life Sci Alliance. 2021 Sep 30;4(12):e202101213. doi: 10.26508/lsa.202101213 (PMC8500229; doi:10.26508/lsa.202101213)
Supplement: Supplementary file 4 [file LSA-2021-01213_SdataF3.xlsx]

## Sheet: 3B
sensor12 sensitvity with NASBA
	Fold change
	Without NASBA		after NASBA
0 copies			0.367521	0.740469
1012 copies	4.47009	5.03079	8.06197	8.19208
1011 copies	1.34829	1.5	9.07906	8.04839
1010 copies	0.995726	1.24487	9.84188	10.0689
109 copies	0.90812	1.23021	10.9252	10.0982
107 copies	0.931624	1.20381	10.0427	10.4765
105 copies	1.04914	1.21848	2.38462	3.62317
104 copies	NA	1.27419	NA	1.03666
103 copies	0.848291	1.15982	0.455128	0.851906
101 copies	0.91453	1.11877	0.352564	0.758065

## Sheet: 3C
	Fold Change
	Trial 1	Trial 2	Trial 3
1013 copies of trigger RNA	7.91688	7.01391	11.0958
106 copies	7.67758	7.28951	9.85352
105 copies	7.56927	5.96334	9.46901
104 copies	6.98489	4.94185	8.36479
103 copies	6.70655	3.78635	7.20282
102 copies	4.534	3.73451	2.43521
10 copies	0.607053	0.445006	0.853521
0 copies	0.715365	0.494311	0.501408

## Sheet: 3D
Quantification through cellphone
	Fold change
Off state	1
1013 copies of trigger RNA	4.67862			Image used in quantification - wells used are boxed (Row 4 from top, Columns 2-10)
106 copies	4.67856
105 copies	4.6782
104 copies	4.60082
103 copies	4.1277
102 copies	3.19428
10 copies	-0.184808
0 copies	-0.178992
